# Supplementary material for: Characterization of a Chimeric Resilin-Elastin Structural Protein Dedicated to 3D Bioprinting as a Bioink Component
Source: Nanomaterials (Basel). 2024 Apr 25;14(9):749. doi: 10.3390/nano14090749 (PMC11085090; doi:10.3390/nano14090749)
Supplement: Supplementary file 1 [file nanomaterials-14-00749-s001.zip]

Archive with 1 entries (1 files):
- nanomaterials-2962338-supplementary.pdf
